# Supplementary material for: Microbiomic and Metabolomic Insights into the Roles of Hydrolysable Versus Condensed Tannins on the Growth Performance, Nutrient Digestion, and Rumen Fermentation in Liaoning Cashmere Goats
Source: Microorganisms. 2025 Apr 17;13(4):933. doi: 10.3390/microorganisms13040933 (PMC12029424; doi:10.3390/microorganisms13040933)
Supplement: Supplementary file 1 [file microorganisms-13-00933-s001.zip]

Archive with 1 entries (1 files):
- microorganisms-3539806-supplementary.pdf
